# Supplementary material for: Responses of Bilevel Ventilators to Unintentional Leak: A Bench Study
Source: Healthcare (Basel). 2022 Nov 30;10(12):2416. doi: 10.3390/healthcare10122416 (PMC9777664; doi:10.3390/healthcare10122416)
Supplement: Supplementary file 1 [file healthcare-10-02416-s001.zip]

Archive with 1 entries (1 files):
- healthcare-2014659-supplementary.pdf
